# Supplementary material for: Effects of Mild Excitotoxic Stimulus on Mitochondria Ca2+ Handling in Hippocampal Cultures of a Mouse Model of Alzheimer’s Disease
Source: Cells. 2021 Aug 10;10(8):2046. doi: 10.3390/cells10082046 (PMC8394681; doi:10.3390/cells10082046)
Supplement: Supplementary file 1 [file cells-10-02046-s001.zip]

Archive with 1 entries (1 files):
- cells-1305684-supplementary.pdf
